# Supplementary material for: Population Structure Shapes Copy Number Variation in Malaria Parasites
Source: Mol Biol Evol. 2015 Nov 26;33(3):603–20. doi: 10.1093/molbev/msv282 (PMC4760083; doi:10.1093/molbev/msv282)
Supplement: Supplementary Data [file supp_msv282_suppl_data.zip]

Archive with 4 entries (4 files):
- Supplemental Figure Legends_TA.docx
- Supplementary_Table_2.xlsx
- Supplementary_figures_revised.pptx
- Supplementary Table 1.docx
