# Supplementary material for: Population Structure Shapes Copy Number Variation in Malaria Parasites
Source: Mol Biol Evol. 2015 Nov 26;33(3):603–20. doi: 10.1093/molbev/msv282 (PMC4760083; doi:10.1093/molbev/msv282)
Supplement: Supplementary Data [file supp_msv282_suppl_data.zip › Supplementary_Table_2.xlsx]

## Sheet: Supplementary_Table_1
chr	start	end	strain	l2r	nprobes	cnvsize	Continent	CNV number
1	74697	93801	Malawi.1	-1.3627	17	19104	AFR	1
1	74697	93801	Thailand.30	-1.34545	17	19104	SEA	1
1	74697	93801	Thailand.33	-0.666692	17	19104	SEA	1
1	74697	93831	Laos.33	-1.55445	18	19134	SEA	1
1	74697	93831	Malawi.22	-1.84715	18	19134	AFR	1
1	74697	93831	Thailand.22	-1.45831	18	19134	SEA	1
1	74697	93831	Thailand.23	-1.59521	18	19134	SEA	1
1	74697	101686	Gambia.23	0.816973	48	26989	AFR	1
1	74697	101686	Gambia.24	0.743286	48	26989	AFR	1
1	74697	101686	Gambia.27	0.928027	48	26989	AFR	1
1	74697	101686	Venezuela.1	0.67096	48	26989	SAM	1
1	75159	93831	Laos.21	-1.0402	17	18672	SEA	1
1	93101	101686	Gambia.36	0.838886	45	8585	AFR	1
1	93101	105105	Thailand.29	0.920297	50	12004	SEA	1
1	98774	101686	Thailand.22	0.833456	30	2912	SEA	1
1	98923	101686	Gambia.20	1.17436	29	2763	AFR	1
1	99251	101686	Gambia.2	0.693117	28	2435	AFR	1
1	99251	101686	Gambia.29	1.14072	28	2435	AFR	1
1	99251	101686	Gambia.30	1.24573	28	2435	AFR	1
1	99251	101686	Gambia.34	0.776439	28	2435	AFR	1
1	99251	101686	Gambia.37	1.29835	28	2435	AFR	1
1	99251	101686	Gambia.8	0.991892	28	2435	AFR	1
1	99251	101686	Laos.26	1.23826	28	2435	SEA	1
1	99251	101686	Malawi.5	1.00988	28	2435	AFR	1
1	99251	101686	Venezuela.3	1.28769	28	2435	SAM	1
1	99357	101686	Gambia.39	1.05919	27	2329	AFR	1
1	99357	101686	Venezuela.13	1.28619	27	2329	SAM	1
1	160342	161722	Gambia.34	1.11158	9	1380	AFR	2
1	160342	161804	Venezuela.2	1.23928	11	1462	SAM	2
1	161125	161804	Peru.6	1.12724	9	679	SAM	2
1	497138	497968	Laos	-1.84091	12	830	SEA	3
1	550564	579684	Laos.18	-2.25715	58	29120	SEA	4
1	550564	579684	Thailand.14	0.60661	58	29120	SEA	4
1	550564	579684	Thailand.18	-2.03393	58	29120	SEA	4
1	550608	553261	Gambia.36	-1.04863	19	2653	AFR	4
1	558424	579684	Laos.17	-1.80486	25	21260	SEA	5
1	569681	579684	Thailand.25	-1.312	22	10003	SEA	5
1	569783	579684	Cambodia.11	-1.85942	21	9901	SEA	5
1	569783	579684	Cambodia.12	-2.03224	21	9901	SEA	5
1	569783	579684	Cambodia.7	-2.03749	21	9901	SEA	5
1	569783	579684	Laos.24	-1.73172	21	9901	SEA	5
1	569783	579684	Laos.27	-2.22652	21	9901	SEA	5
2	103992	105196	Laos.20	0.60713	19	1204	SEA	6
2	140118	141161	Venezuela.16	1.00388	12	1043	SAM	7
2	140322	141161	Peru.4	1.30203	10	839	SAM	7
2	140322	141161	Venezuela.15	0.89827	10	839	SAM	7
2	140322	141161	Venezuela.2	1.32092	10	839	SAM	7
2	140322	141161	Venezuela.4	0.952852	10	839	SAM	7
2	140322	141161	Venezuela.6	1.04349	10	839	SAM	7
2	334207	334986	Venezuela.16	0.899998	11	779	SAM	8
2	641582	642664	Venezuela	0.730094	19	1082	SAM	9
2	641582	642664	Venezuela.6	1.05359	19	1082	SAM	9
2	642017	642664	Venezuela.15	0.999078	10	647	SAM	9
2	756651	757202	Peru.4	1.22557	9	551	SAM	10
2	820630	878613	Venezuela.16	-1.04641	173	57983	SAM	11
2	851317	857708	Malawi.2	-1.15137	18	6391	AFR	11
2	851317	878613	Laos.20	-1.97268	54	27296	SEA	11
2	857538	878613	Cambodia.2	-2.43239	40	21075	SEA	11
2	858106	878613	Malawi.2	-1.5989	29	20507	AFR	11
2	863255	869525	Laos.15	-1.43991	8	6270	SEA	11
2	863255	869525	Laos.17	-1.72582	8	6270	SEA	11
2	863255	869525	Laos.7	-1.63189	8	6270	SEA	11
2	863255	869525	Thailand.17	-1.86677	8	6270	SEA	11
2	863255	869525	Thailand.20	-1.74154	8	6270	SEA	11
2	863255	869525	Thailand.29	-1.64506	8	6270	SEA	11
2	863255	870173	Cambodia.1	-2.24876	9	6918	SEA	11
2	863255	870173	Cambodia.4	-1.8563	9	6918	SEA	11
2	863255	870173	Thailand.24	-1.69701	9	6918	SEA	11
2	863255	878613	Cambodia	-2.84755	22	15358	SEA	11
2	863255	878613	Cambodia.14	-2.35598	22	15358	SEA	11
2	863255	878613	Gambia.17	-1.0715	22	15358	AFR	11
2	863255	878613	Laos	-1.70436	22	15358	SEA	11
2	863255	878613	Laos.13	-2.20136	22	15358	SEA	11
2	863255	878613	Laos.14	-1.25785	22	15358	SEA	11
2	863255	878613	Laos.27	-2.68651	22	15358	SEA	11
2	863255	878613	Laos.29	-1.26852	22	15358	SEA	11
2	863255	878613	Laos.33	-1.92272	22	15358	SEA	11
2	863255	878613	Laos.9	-2.72357	22	15358	SEA	11
2	863255	878613	Malawi.22	-2.36423	22	15358	AFR	11
2	863255	878613	Thailand	-1.96044	22	15358	SEA	11
2	863255	878613	Thailand.10	-2.5033	22	15358	SEA	11
2	863255	878613	Thailand.13	-2.30177	22	15358	SEA	11
2	863255	878613	Thailand.37	-0.778706	22	15358	SEA	11
2	863341	878613	Peru.6	-1.70258	21	15272	SAM	11
2	869525	870915	Thailand.14	-3.00965	11	1390	SEA	11
2	869525	878613	Thailand.15	-2.30573	15	9088	SEA	11
2	869525	878613	Thailand.27	-1.43876	15	9088	SEA	11
2	870173	870915	Laos.15	-2.62602	10	742	SEA	11
2	870173	870915	Laos.17	-3.2291	10	742	SEA	11
2	870173	870915	Laos.7	-3.14659	10	742	SEA	11
2	870173	870915	Thailand.17	-3.21422	10	742	SEA	11
2	870173	870915	Thailand.20	-2.83966	10	742	SEA	11
2	870173	870915	Thailand.29	-2.92431	10	742	SEA	11
2	870235	870915	Cambodia.1	-3.89403	9	680	SEA	11
2	870235	870915	Cambodia.4	-3.01993	9	680	SEA	11
2	870235	870915	Thailand.24	-3.03931	9	680	SEA	11
3	69453	70390	Thailand.28	-1.63003	13	937	SEA	12
3	69453	71823	Cambodia.4	-1.7968	32	2370	SEA	12
3	69453	71823	Laos.16	-2.31421	32	2370	SEA	12
3	69453	71823	Laos.23	-2.28617	32	2370	SEA	12
3	69453	71823	Malawi.11	-1.56538	32	2370	AFR	12
3	69453	71823	Thailand.1	-1.50223	32	2370	SEA	12
3	69453	71823	Thailand.16	-1.35715	32	2370	SEA	12
3	120415	121272	Thailand.12	-0.587842	9	857	SEA	13
3	120415	139753	Malawi.4	-0.977822	22	19338	AFR	13
3	120415	139753	Malawi.6	-1.03713	22	19338	AFR	13
3	120569	139753	Laos.5	-0.81128	20	19184	SEA	13
3	121116	139753	Laos.13	-1.18849	16	18637	SEA	13
3	135436	139753	Cambodia.11	-1.2164	13	4317	SEA	13
3	135436	139753	Cambodia.12	-1.45556	13	4317	SEA	13
3	135436	139753	Cambodia.13	-1.55636	13	4317	SEA	13
3	135436	139753	Cambodia.15	-1.28507	13	4317	SEA	13
3	135436	139753	Cambodia.7	-1.2674	13	4317	SEA	13
3	135436	139753	Laos.1	-1.26661	13	4317	SEA	13
3	135436	139753	Laos.16	-1.71921	13	4317	SEA	13
3	135436	139753	Laos.18	-1.52592	13	4317	SEA	13
3	135436	139753	Laos.23	-1.67025	13	4317	SEA	13
3	135436	139753	Laos.6	-1.28796	13	4317	SEA	13
3	135436	139753	Thailand.20	-1.23442	13	4317	SEA	13
3	135484	139753	Cambodia.2	-1.51604	12	4269	SEA	13
3	135484	139753	Cambodia.4	-1.21078	12	4269	SEA	13
3	135484	139753	Gambia.8	-1.05261	12	4269	AFR	13
3	135484	139753	Laos.29	-1.15213	12	4269	SEA	13
3	135484	139753	Laos.33	-1.56099	12	4269	SEA	13
3	135484	139753	Malawi.11	-1.53049	12	4269	AFR	13
3	135484	139753	Thailand.37	-0.718032	12	4269	SEA	13
3	135522	137137	Venezuela.10	-0.841258	9	1615	SAM	13
3	241068	241592	Peru.4	1.46224	8	524	SAM	14
3	241068	241592	Venezuela.2	1.22565	8	524	SAM	14
3	281880	282214	Peru.4	1.16685	8	334	SAM	15
3	878341	879478	Peru.6	0.977728	15	1137	SAM	16
3	878341	880005	Peru.4	1.12134	17	1664	SAM	16
3	878341	880005	Venezuela.6	0.873468	17	1664	SAM	16
3	1001037	1001546	Gambia.34	0.800452	9	509	AFR	17
4	178944	180417	Venezuela.10	0.629191	16	1473	SAM	18
4	179595	180187	Venezuela.9	0.651295	9	592	SAM	18
4	265217	266158	Venezuela.3	-0.7025	15	941	SAM	19
4	282575	299723	Gambia.18	1.07337	207	17148	AFR	20
4	380460	381556	Venezuela.6	0.914865	19	1096	SAM	21
4	380506	381596	Venezuela	0.756818	19	1090	SAM	21
4	380506	381646	Venezuela.2	1.09833	20	1140	SAM	21
4	380616	381596	Gambia.2	0.710847	17	980	AFR	21
4	380764	381556	Gambia.17	0.800408	14	792	AFR	21
4	380764	381556	Gambia.34	0.875443	14	792	AFR	21
4	380764	381556	Venezuela.16	1.1479	14	792	SAM	21
4	380876	381446	Laos.21	1.02325	10	570	SEA	21
4	380876	381508	Venezuela.15	0.998449	11	632	SAM	21
4	999168	1000111	Gambia.24	-0.823814	11	943	AFR	22
5	75854	78671	Laos	-0.908259	23	2817	SEA	23
5	75854	78671	Thailand.2	0.620831	23	2817	SEA	23
5	76436	79651	Cambodia.12	0.682945	23	3215	SEA	23
5	76436	79651	Laos.15	0.570211	23	3215	SEA	23
5	76506	79801	Malawi.22	0.612987	25	3295	AFR	23
5	100474	102304	Venezuela.16	0.826461	27	1830	SAM	24
5	190044	190611	Venezuela.16	1.02863	10	567	SAM	25
5	206428	207835	Venezuela.16	0.892308	11	1407	SAM	26
5	407846	411035	Venezuela.10	0.954667	9	3189	SAM	27
5	410253	411035	Peru.6	1.50202	8	782	SAM	27
5	410253	411035	Venezuela	1.09304	8	782	SAM	27
5	410253	411213	Gambia.2	0.819003	9	960	AFR	27
5	410253	411253	Venezuela.6	1.07367	10	1000	SAM	27
5	410253	411446	Peru.4	1.52018	13	1193	SAM	27
5	418854	420379	Venezuela.16	0.790229	19	1525	SAM	28
5	948900	964252	Cambodia.16	1.38327	170	15352	SEA	29
5	948900	964344	Cambodia.13	1.72144	172	15444	SEA	29
5	948900	969713	Cambodia.7	1.08921	235	20813	SEA	29
5	948900	975827	Thailand.25	1.24447	278	26927	SEA	29
5	957889	968446	Thailand.33	0.636536	140	10557	SEA	29
5	957889	968482	Thailand.37	0.746116	141	10593	SEA	29
5	957889	969713	Thailand	1.23229	158	11824	SEA	29
5	957889	969713	Thailand.10	0.957328	158	11824	SEA	29
5	957889	969713	Thailand.11	1.36217	158	11824	SEA	29
5	957889	969713	Thailand.13	1.49004	158	11824	SEA	29
5	957889	969713	Thailand.17	0.865389	158	11824	SEA	29
5	957889	969713	Thailand.18	1.58049	158	11824	SEA	29
5	957889	969713	Thailand.2	0.816763	158	11824	SEA	29
5	957889	969713	Thailand.27	1.16996	158	11824	SEA	29
5	957889	969713	Thailand.30	0.993629	158	11824	SEA	29
5	957889	970943	Thailand.12	0.827154	169	13054	SEA	29
5	957889	970943	Thailand.29	1.12719	169	13054	SEA	29
5	1157831	1158738	Peru.4	1.08068	10	907	SAM	30
5	1202031	1203012	Peru.4	1.06184	14	981	SAM	31
5	1301435	1319219	Venezuela.3	-1.93976	67	17784	SAM	32
5	1301471	1319219	Venezuela.13	-2.55633	66	17748	SAM	32
5	1301539	1319219	Peru.6	-2.37753	65	17680	SAM	32
5	1301539	1319219	Venezuela	-1.64814	65	17680	SAM	32
5	1301539	1319219	Venezuela.6	-1.39665	65	17680	SAM	32
5	1309369	1319219	Cambodia.1	-3.68223	42	9850	SEA	32
6	70919	71846	Gambia.26	-1.48593	11	927	AFR	33
6	70919	71890	Cambodia.15	-1.38855	12	971	SEA	33
6	70919	71890	Gambia.21	-2.02706	12	971	AFR	33
6	70919	71890	Laos.1	-1.57245	12	971	SEA	33
6	70919	71890	Laos.22	-2.27537	12	971	SEA	33
6	70919	78148	Malawi.4	-1.44518	13	7229	AFR	33
6	70919	82672	Gambia.40	-1.13506	24	11753	AFR	33
6	114250	114979	Thailand	-0.651346	8	729	SEA	34
6	700528	701148	Venezuela.16	1.25717	10	620	SAM	35
6	700528	701230	Peru.4	1.47056	12	702	SAM	35
6	700560	701084	Laos.21	0.997384	8	524	SEA	35
6	717073	748747	Laos	0.777941	40	31674	SEA	36
6	897153	897866	Venezuela.16	1.40867	9	713	SAM	37
6	1029555	1030496	Venezuela.16	1.18539	12	941	SAM	38
6	1211414	1237941	Gambia.28	0.776608	316	26527	AFR	39
7	43198	50596	Laos.17	-1.07788	9	7398	SEA	40
7	43198	50596	Laos.6	-0.730392	9	7398	SEA	40
7	43198	50638	Cambodia.13	-1.34108	10	7440	SEA	40
7	43198	50638	Thailand.24	-0.788393	10	7440	SEA	40
7	43198	50700	Thailand.2	-0.993608	11	7502	SEA	40
7	43198	50700	Thailand.29	-0.980012	11	7502	SEA	40
7	43198	71613	Cambodia	-1.4721	14	28415	SEA	40
7	43198	71613	Cambodia.15	-0.930992	14	28415	SEA	40
7	43198	71613	Cambodia.2	-1.04221	14	28415	SEA	40
7	43198	71613	Cambodia.3	-0.849292	14	28415	SEA	40
7	43198	71613	Laos.1	-0.722921	14	28415	SEA	40
7	43198	71613	Laos.22	-0.977527	14	28415	SEA	40
7	43198	71613	Laos.26	-0.848507	14	28415	SEA	40
7	43198	71613	Laos.27	-1.03082	14	28415	SEA	40
7	43198	71613	Laos.28	-1.17669	14	28415	SEA	40
7	43198	71613	Malawi.22	-0.947285	14	28415	AFR	40
7	43198	71613	Thailand.10	-1.31995	14	28415	SEA	40
7	43198	71613	Thailand.11	-0.970459	14	28415	SEA	40
7	43198	71613	Thailand.12	-1.30166	14	28415	SEA	40
7	43198	71613	Thailand.13	-0.93983	14	28415	SEA	40
7	43198	71613	Thailand.14	-1.09321	14	28415	SEA	40
7	43198	71613	Thailand.15	-1.05401	14	28415	SEA	40
7	43198	71613	Thailand.17	-1.02514	14	28415	SEA	40
7	43198	71613	Thailand.18	-0.808975	14	28415	SEA	40
7	43198	71613	Thailand.23	-0.990087	14	28415	SEA	40
7	43198	71613	Venezuela.1	-0.763359	14	28415	SAM	40
7	43198	71613	Venezuela.15	-0.821281	14	28415	SAM	40
7	43198	71613	Venezuela.7	-0.937622	14	28415	SAM	40
7	43198	71613	Venezuela.9	-0.633978	14	28415	SAM	40
7	43198	80947	Cambodia.5	-0.618114	18	37749	SEA	40
7	80597	82915	Laos.22	-4.2925	14	2318	SEA	40
7	80857	82915	Thailand.25	-2.42758	13	2058	SEA	40
7	216354	217906	Venezuela.15	0.843426	17	1552	SAM	41
7	216354	217906	Venezuela.16	1.18381	17	1552	SAM	41
7	216354	217906	Venezuela.2	1.13514	17	1552	SAM	41
7	216354	217954	Venezuela.6	0.888656	18	1600	SAM	41
7	216354	218361	Peru.4	1.25255	23	2007	SAM	41
7	216411	217906	Laos.21	0.848218	16	1495	SEA	41
7	684517	685448	Venezuela.2	1.18514	10	931	SAM	42
7	684517	685714	Peru.4	1.08416	15	1197	SAM	42
7	773245	774156	Thailand.12	-0.553346	14	911	SEA	43
7	1360407	1360753	Cambodia.11	-2.56422	8	346	SEA	44
7	1360407	1360753	Cambodia.12	-2.48048	8	346	SEA	44
7	1360407	1360753	Cambodia.3	-2.53897	8	346	SEA	44
7	1360407	1360753	Cambodia.5	-2.00711	8	346	SEA	44
7	1360407	1360753	Cambodia.7	-2.40063	8	346	SEA	44
7	1360407	1360753	Gambia	-1.85586	8	346	AFR	44
7	1360407	1360753	Gambia.20	-1.95097	8	346	AFR	44
7	1360407	1360753	Gambia.25	-2.4329	8	346	AFR	44
7	1360407	1360753	Gambia.30	-1.95327	8	346	AFR	44
7	1360407	1360753	Laos.12	-2.63183	8	346	SEA	44
7	1360407	1360753	Laos.13	-2.13245	8	346	SEA	44
7	1360407	1360753	Laos.16	-3.00377	8	346	SEA	44
7	1360407	1360753	Laos.17	-2.65132	8	346	SEA	44
7	1360407	1360753	Laos.18	-2.69333	8	346	SEA	44
7	1360407	1360753	Laos.22	-2.78628	8	346	SEA	44
7	1360407	1360753	Laos.23	-2.79741	8	346	SEA	44
7	1360407	1360753	Laos.24	-2.63485	8	346	SEA	44
7	1360407	1360753	Laos.25	-2.67807	8	346	SEA	44
7	1360407	1360753	Laos.26	-2.64535	8	346	SEA	44
7	1360407	1360753	Laos.27	-2.76533	8	346	SEA	44
7	1360407	1360753	Laos.31	-1.81228	8	346	SEA	44
7	1360407	1360753	Laos.33	-2.52055	8	346	SEA	44
7	1360407	1360753	Laos.34	-2.2529	8	346	SEA	44
7	1360407	1360753	Laos.5	-1.87704	8	346	SEA	44
7	1360407	1360753	Laos.6	-1.89967	8	346	SEA	44
7	1360407	1360753	Laos.7	-2.24045	8	346	SEA	44
7	1360407	1360753	Laos.9	-3.0145	8	346	SEA	44
7	1360407	1360753	Malawi	-2.56884	8	346	AFR	44
7	1360407	1360753	Malawi.18	-2.12186	8	346	AFR	44
7	1360407	1360753	Malawi.3	-2.63298	8	346	AFR	44
7	1360407	1360753	Malawi.8	-2.85628	8	346	AFR	44
7	1360407	1360753	Thailand.10	-1.3192	8	346	SEA	44
7	1360407	1360753	Thailand.11	-2.16922	8	346	SEA	44
7	1360407	1360753	Thailand.12	-2.15964	8	346	SEA	44
7	1360407	1360753	Thailand.13	-2.2806	8	346	SEA	44
7	1360407	1360753	Thailand.16	-1.835	8	346	SEA	44
7	1360407	1360753	Thailand.18	-2.12211	8	346	SEA	44
7	1360407	1360753	Thailand.2	-2.97161	8	346	SEA	44
7	1360407	1360753	Thailand.22	-1.97721	8	346	SEA	44
7	1360407	1360753	Thailand.27	-1.85148	8	346	SEA	44
7	1360407	1360753	Thailand.28	-2.39596	8	346	SEA	44
7	1360407	1360753	Venezuela	-1.52451	8	346	SAM	44
7	1360407	1360753	Venezuela.1	-2.14527	8	346	SAM	44
7	1360407	1360753	Venezuela.10	-1.62451	8	346	SAM	44
7	1360407	1360753	Venezuela.13	-1.54203	8	346	SAM	44
7	1360407	1360753	Venezuela.15	-2.00283	8	346	SAM	44
7	1360407	1360753	Venezuela.16	-1.19522	8	346	SAM	44
7	1360407	1360753	Venezuela.4	-1.38221	8	346	SAM	44
7	1360407	1360753	Venezuela.6	-1.42947	8	346	SAM	44
7	1360407	1360753	Venezuela.7	-2.17884	8	346	SAM	44
7	1360407	1360753	Venezuela.9	-1.91799	8	346	SAM	44
7	1378605	1380706	Venezuela.10	-1.53297	31	2101	SAM	45
8	114025	115837	Peru.4	1.20589	28	1812	SAM	46
8	114375	115787	Venezuela.10	0.637227	22	1412	SAM	46
8	214801	215807	Laos.22	0.690537	19	1006	SEA	47
8	672134	673227	Gambia.2	0.684308	13	1093	AFR	48
8	810832	812436	Peru.4	1.0496	15	1604	SAM	49
8	1071058	1072787	Peru.4	0.972163	22	1729	SAM	50
8	1219918	1222436	Venezuela.6	0.780336	35	2518	SAM	51
8	1220356	1222436	Venezuela.2	1.02184	29	2080	SAM	51
8	1220483	1222348	Gambia.17	0.623959	26	1865	AFR	51
8	1220483	1222348	Peru.4	1.17938	26	1865	SAM	51
8	1220483	1222436	Venezuela.15	0.750505	27	1953	SAM	51
8	1220483	1222436	Venezuela.16	1.0868	27	1953	SAM	51
8	1220483	1222468	Gambia.34	0.764833	28	1985	AFR	51
8	1220483	1222528	Venezuela	0.765917	29	2045	SAM	51
8	1220483	1222586	Peru.6	0.898193	30	2103	SAM	51
8	1367471	1375039	Malawi.11	1.2952	10	7568	AFR	52
8	1374279	1375039	Laos	1.39763	9	760	SEA	52
8	1374337	1375039	Gambia.36	1.2168	8	702	AFR	52
8	1375315	1409406	Malawi.15	-1.37691	55	34091	AFR	53
8	1380865	1381668	Gambia.29	-1.598	13	803	AFR	53
8	1380865	1381668	Gambia.40	-2.14549	13	803	AFR	53
8	1380865	1381668	Malawi.12	-2.02096	13	803	AFR	53
8	1380865	1381668	Malawi.18	-2.20191	13	803	AFR	53
8	1380865	1381858	Gambia.28	-1.17536	16	993	AFR	53
8	1380865	1409406	Gambia.23	-1.16783	54	28541	AFR	53
8	1380865	1409406	Malawi.7	-1.78966	54	28541	AFR	53
8	1380917	1409406	Malawi	-1.61095	53	28489	AFR	53
8	1381177	1381668	Malawi.16	-1.97997	10	491	AFR	53
8	1392293	1393019	Thailand.14	-1.50133	11	726	SEA	54
8	1392293	1409406	Cambodia.13	-1.9815	38	17113	SEA	54
8	1392293	1409406	Gambia.1	-1.02543	38	17113	AFR	54
8	1392293	1409406	Gambia.2	-0.89313	38	17113	AFR	54
8	1392293	1409406	Laos.11	-2.05463	38	17113	SEA	54
8	1392293	1409406	Laos.16	-2.2375	38	17113	SEA	54
8	1392293	1409406	Laos.23	-2.17354	38	17113	SEA	54
8	1392293	1409406	Laos.24	-1.17735	38	17113	SEA	54
8	1392293	1409406	Malawi.1	-1.65046	38	17113	AFR	54
8	1392293	1409406	Malawi.3	-1.41992	38	17113	AFR	54
8	1392293	1409406	Malawi.5	-1.28621	38	17113	AFR	54
8	1392293	1409406	Malawi.8	-1.24462	38	17113	AFR	54
8	1392293	1409406	Thailand.11	-1.93831	38	17113	SEA	54
8	1392293	1409406	Thailand.22	-1.53942	38	17113	SEA	54
8	1392293	1409406	Thailand.28	-1.99233	38	17113	SEA	54
8	1392293	1409406	Thailand.29	-1.79414	38	17113	SEA	54
8	1392293	1409406	Venezuela.1	-1.32523	38	17113	SAM	54
8	1392293	1409406	Venezuela.10	-0.98671	38	17113	SAM	54
8	1392293	1409406	Venezuela.15	-1.27229	38	17113	SAM	54
8	1392293	1409406	Venezuela.16	-0.986973	38	17113	SAM	54
8	1392293	1409406	Venezuela.3	-1.01071	38	17113	SAM	54
8	1392293	1409406	Venezuela.7	-2.34715	38	17113	SAM	54
8	1392293	1409406	Venezuela.9	-1.20039	38	17113	SAM	54
8	1392723	1409406	Venezuela.13	-1.27491	33	16683	SAM	54
8	1397099	1409406	Gambia.21	-1.80699	25	12307	AFR	54
8	1397099	1409406	Gambia.24	-1.58757	25	12307	AFR	54
8	1397099	1409406	Gambia.26	-1.29702	25	12307	AFR	54
8	1397099	1409406	Laos.13	-1.45171	25	12307	SEA	54
8	1397099	1409406	Laos.27	-2.13005	25	12307	SEA	54
8	1397099	1409406	Thailand.12	-1.6327	25	12307	SEA	54
8	1397099	1409406	Thailand.23	-1.54055	25	12307	SEA	54
8	1397129	1409406	Thailand	-1.77829	24	12277	SEA	54
8	1397129	1409406	Thailand.1	-1.3578	24	12277	SEA	54
8	1397129	1409406	Thailand.25	-1.43959	24	12277	SEA	54
8	1408698	1409406	Cambodia.1	-2.56253	15	708	SEA	54
8	1408698	1409406	Cambodia.11	-1.41902	15	708	SEA	54
8	1408698	1409406	Cambodia.12	-1.84706	15	708	SEA	54
8	1408698	1409406	Cambodia.14	-1.61115	15	708	SEA	54
8	1408698	1409406	Cambodia.16	-0.912222	15	708	SEA	54
8	1408698	1409406	Cambodia.17	-1.06967	15	708	SEA	54
8	1408698	1409406	Cambodia.2	-1.86078	15	708	SEA	54
8	1408698	1409406	Cambodia.3	-1.18688	15	708	SEA	54
8	1408698	1409406	Cambodia.4	-1.61245	15	708	SEA	54
8	1408698	1409406	Cambodia.5	-1.59054	15	708	SEA	54
8	1408698	1409406	Cambodia.7	-1.48687	15	708	SEA	54
8	1408698	1409406	Cambodia.8	-0.904428	15	708	SEA	54
8	1408698	1409406	Gambia.17	-0.797971	15	708	AFR	54
8	1408698	1409406	Gambia.18	-1.27694	15	708	AFR	54
8	1408698	1409406	Gambia.28	-0.989137	15	708	AFR	54
8	1408698	1409406	Gambia.37	-1.37066	15	708	AFR	54
8	1408698	1409406	Gambia.39	-1.57503	15	708	AFR	54
8	1408698	1409406	Laos	-1.12634	15	708	SEA	54
8	1408698	1409406	Laos.1	-1.35132	15	708	SEA	54
8	1408698	1409406	Laos.12	-1.70935	15	708	SEA	54
8	1408698	1409406	Laos.15	-1.14239	15	708	SEA	54
8	1408698	1409406	Laos.18	-1.58615	15	708	SEA	54
8	1408698	1409406	Laos.20	-1.38874	15	708	SEA	54
8	1408698	1409406	Laos.21	-1.10359	15	708	SEA	54
8	1408698	1409406	Laos.22	-2.39324	15	708	SEA	54
8	1408698	1409406	Laos.26	-1.2839	15	708	SEA	54
8	1408698	1409406	Laos.29	-1.0231	15	708	SEA	54
8	1408698	1409406	Laos.32	-1.02555	15	708	SEA	54
8	1408698	1409406	Laos.33	-1.9118	15	708	SEA	54
8	1408698	1409406	Laos.7	-2.12259	15	708	SEA	54
8	1408698	1409406	Laos.9	-2.44223	15	708	SEA	54
8	1408698	1409406	Malawi.11	-1.68798	15	708	AFR	54
8	1408698	1409406	Malawi.12	-1.65379	15	708	AFR	54
8	1408698	1409406	Malawi.16	-1.70657	15	708	AFR	54
8	1408698	1409406	Malawi.2	-1.74729	15	708	AFR	54
8	1408698	1409406	Malawi.22	-1.8916	15	708	AFR	54
8	1408698	1409406	Malawi.4	-1.44444	15	708	AFR	54
8	1408698	1409406	Peru.4	-1.25875	15	708	SAM	54
8	1408698	1409406	Peru.6	-1.18447	15	708	SAM	54
8	1408698	1409406	Thailand.10	-1.81337	15	708	SEA	54
8	1408698	1409406	Thailand.13	-1.64909	15	708	SEA	54
8	1408698	1409406	Thailand.14	-1.7609	15	708	SEA	54
8	1408698	1409406	Thailand.15	-1.07896	15	708	SEA	54
8	1408698	1409406	Thailand.16	-1.61751	15	708	SEA	54
8	1408698	1409406	Thailand.18	-1.59596	15	708	SEA	54
8	1408698	1409406	Thailand.2	-2.01836	15	708	SEA	54
8	1408698	1409406	Thailand.20	-1.60487	15	708	SEA	54
8	1408698	1409406	Thailand.24	-1.83547	15	708	SEA	54
8	1408698	1409406	Thailand.26	-1.09074	15	708	SEA	54
8	1408698	1409406	Thailand.27	-0.952077	15	708	SEA	54
8	1408698	1409406	Thailand.30	-1.44876	15	708	SEA	54
8	1408698	1409406	Thailand.33	-0.696951	15	708	SEA	54
8	1408698	1409406	Thailand.37	-0.921285	15	708	SEA	54
9	64226	82570	Venezuela.1	-2.01148	9	18344	SAM	55
9	64226	82570	Venezuela.15	-2.0604	9	18344	SAM	55
9	64226	86925	Venezuela.9	-2.42915	26	22699	SAM	55
9	64226	89376	Venezuela.4	-0.98961	48	25150	SAM	55
9	64226	94955	Venezuela.16	-1.32954	91	30729	SAM	55
9	64226	111033	Venezuela.6	-1.33183	203	46807	SAM	55
9	64226	111135	Venezuela	-1.59304	205	46909	SAM	55
9	89587	94989	Venezuela.4	-1.48338	43	5402	SAM	55
9	187336	187825	Laos	-0.894344	9	489	SEA	56
9	240027	242447	Cambodia.14	0.603854	45	2420	SEA	57
9	240027	242447	Cambodia.15	0.704338	45	2420	SEA	57
9	240027	242447	Laos.26	0.63773	45	2420	SEA	57
9	240027	242447	Laos.9	0.842055	45	2420	SEA	57
9	240027	242485	Laos.13	0.842165	46	2458	SEA	57
9	240327	242247	Laos.7	0.490364	36	1920	SEA	57
9	240433	242397	Gambia.37	0.869747	38	1964	AFR	57
9	240433	242485	Laos.5	0.602863	40	2052	SEA	57
9	240537	242277	Laos.24	0.845574	34	1740	SEA	57
9	240537	242277	Laos.28	0.684128	34	1740	SEA	57
9	240647	242335	Laos.11	0.924713	33	1688	SEA	57
9	240647	242397	Laos.16	1.0199	34	1750	SEA	57
9	524825	525547	Venezuela.16	0.9136	13	722	SAM	58
9	595434	596200	Cambodia.11	-0.73815	10	766	SEA	59
9	595434	596200	Laos.6	-0.577273	10	766	SEA	59
9	995139	997635	Venezuela.2	1.47639	34	2496	SAM	60
9	995345	997405	Gambia.17	0.92945	26	2060	AFR	60
9	995345	997405	Gambia.34	1.02504	26	2060	AFR	60
9	995345	997405	Laos.14	0.625492	26	2060	SEA	60
9	995345	997455	Laos.21	1.00018	27	2110	SEA	60
9	995345	997635	Peru.4	1.96919	31	2290	SAM	60
9	995345	997635	Venezuela.16	1.38021	31	2290	SAM	60
9	995484	997253	Cambodia.5	0.509258	22	1769	SEA	60
9	995484	997339	Gambia.22	0.576604	23	1855	AFR	60
9	995484	997405	Venezuela.15	1.18719	24	1921	SAM	60
9	995484	997485	Gambia.2	0.874664	26	2001	AFR	60
9	995484	997635	Peru.6	1.55548	29	2151	SAM	60
9	995484	997635	Venezuela	1.26517	29	2151	SAM	60
9	995484	997635	Venezuela.10	0.884307	29	2151	SAM	60
9	995484	997635	Venezuela.4	1.26201	29	2151	SAM	60
9	995484	997635	Venezuela.6	1.25764	29	2151	SAM	60
9	996355	997405	Venezuela.13	0.916701	15	1050	SAM	60
9	1203015	1204856	Thailand.24	-3.556	10	1841	SEA	61
9	1203956	1204856	Cambodia.1	-4.98807	9	900	SEA	61
9	1203956	1204856	Cambodia.13	-4.80712	9	900	SEA	61
9	1203956	1204856	Cambodia.2	-4.5284	9	900	SEA	61
9	1203956	1204856	Cambodia.4	-3.67981	9	900	SEA	61
9	1203956	1204856	Cambodia.8	-3.60238	9	900	SEA	61
9	1203956	1204856	Malawi	-3.93991	9	900	AFR	61
9	1203956	1204856	Thailand.21	-3.63261	9	900	SEA	61
9	1203956	1204856	Thailand.28	-4.35036	9	900	SEA	61
9	1446935	1472813	Malawi.22	-3.62856	130	25878	AFR	62
9	1454954	1472813	Malawi.18	-2.43721	102	17859	AFR	62
9	1462526	1472813	Thailand	-2.61864	67	10287	SEA	62
9	1465927	1472813	Thailand.14	-3.41917	48	6886	SEA	62
9	1465927	1472813	Thailand.15	-3.29584	48	6886	SEA	62
9	1465927	1472813	Thailand.26	-2.90776	48	6886	SEA	62
10	274560	275370	Venezuela.16	0.931904	13	810	SAM	63
10	274987	275370	Peru.4	1.05758	9	383	SAM	63
10	583667	586449	Gambia.25	0.718888	47	2782	AFR	64
10	583667	586517	Cambodia.13	0.710124	48	2850	SEA	64
10	583667	586517	Gambia.30	0.892702	48	2850	AFR	64
10	583667	586517	Gambia.39	0.814663	48	2850	AFR	64
10	583667	586517	Laos.16	0.738451	48	2850	SEA	64
10	583667	586665	Cambodia.15	0.725561	51	2998	SEA	64
10	583667	586717	Laos.9	0.762499	52	3050	SEA	64
10	738459	739415	Gambia.17	0.62446	18	956	AFR	65
10	738791	739350	Venezuela.10	0.589973	11	559	SAM	65
10	769795	770467	Gambia.17	0.675754	13	672	AFR	66
10	769795	770467	Peru.4	1.0996	13	672	SAM	66
10	832458	832800	Malawi.11	0.884031	8	342	AFR	67
10	832458	832939	Cambodia.8	0.62232	10	481	SEA	67
10	876872	877639	Peru.4	1.23761	10	767	SAM	68
10	908739	909327	Gambia.17	0.706695	12	588	AFR	69
10	988808	989819	Peru.4	1.29577	10	1011	SAM	70
10	1129510	1131062	Venezuela.6	0.854787	19	1552	SAM	71
10	1129510	1131338	Venezuela.2	1.05061	23	1828	SAM	71
10	1129702	1130909	Venezuela	0.918627	15	1207	SAM	71
10	1129857	1130811	Peru.6	1.09513	13	954	SAM	71
10	1129857	1130811	Venezuela.16	1.13223	13	954	SAM	71
10	1129857	1130909	Gambia.17	0.808461	14	1052	AFR	71
10	1129857	1130975	Peru.4	1.37104	15	1118	SAM	71
10	1129857	1131024	Venezuela.4	0.931374	16	1167	SAM	71
10	1129899	1130811	Venezuela.15	0.890515	12	912	SAM	71
10	1129899	1131062	Gambia.2	0.682127	16	1163	AFR	71
10	1297041	1298730	Peru.4	1.6614	8	1689	SAM	72
10	1297041	1298730	Venezuela.15	1.04924	8	1689	SAM	72
10	1297041	1298829	Venezuela.16	1.13336	9	1788	SAM	72
10	1521018	1546750	Laos.1	-0.638048	165	25732	SEA	73
11	222014	226349	Gambia.18	1.66736	8	4335	AFR	74
11	284415	286392	Peru.6	1.29749	31	1977	SAM	75
11	284415	286495	Venezuela	0.902528	32	2080	SAM	75
11	284415	286495	Venezuela.4	0.985631	32	2080	SAM	75
11	284415	286495	Venezuela.6	0.991687	32	2080	SAM	75
11	284415	286525	Venezuela.2	1.11664	33	2110	SAM	75
11	284415	286834	Peru.4	1.43157	37	2419	SAM	75
11	284874	286495	Gambia.2	0.837765	25	1621	AFR	75
11	284912	286326	Venezuela.10	0.852792	22	1414	SAM	75
11	284912	286326	Venezuela.16	1.15003	22	1414	SAM	75
11	284956	286032	Gambia.17	0.958359	15	1076	AFR	75
11	284956	286292	Gambia.34	0.943247	20	1336	AFR	75
11	285134	285729	Gambia.22	0.755019	9	595	AFR	75
11	542397	543366	Venezuela.4	0.851818	12	969	SAM	76
11	542644	543276	Venezuela.6	0.954825	9	632	SAM	76
11	604055	605606	Cambodia.13	0.713457	23	1551	SEA	77
11	604055	605958	Cambodia.15	0.807815	26	1903	SEA	77
11	604055	606014	Laos.16	0.739367	27	1959	SEA	77
11	644116	644956	Laos.21	0.917007	11	840	SEA	78
11	644116	644956	Venezuela	0.910415	11	840	SAM	78
11	644116	644956	Venezuela.16	1.0518	11	840	SAM	78
11	644116	644956	Venezuela.2	1.26884	11	840	SAM	78
11	644116	644956	Venezuela.4	1.03477	11	840	SAM	78
11	644116	644956	Venezuela.6	1.11223	11	840	SAM	78
11	644152	644956	Gambia	0.847674	10	804	AFR	78
11	644152	644956	Gambia.1	0.839333	10	804	AFR	78
11	1056221	1057628	Gambia.15	-0.857145	12	1407	AFR	79
11	1056221	1057987	Gambia.16	-1.34674	13	1766	AFR	79
11	1181887	1183059	Peru.4	1.69633	23	1172	SAM	80
11	1181927	1182926	Venezuela.16	1.50962	19	999	SAM	80
11	1181927	1182975	Venezuela.2	1.42706	20	1048	SAM	80
11	1181927	1183027	Venezuela.6	1.07066	21	1100	SAM	80
11	1181987	1182926	Venezuela	1.20376	18	939	SAM	80
11	1182071	1182764	Gambia.28	0.576031	13	693	AFR	80
11	1182071	1182826	Venezuela.15	1.26695	14	755	SAM	80
11	1182071	1182926	Gambia.17	1.04501	16	855	AFR	80
11	1182071	1182926	Gambia.34	1.22355	16	855	AFR	80
11	1182071	1183059	Peru.6	1.56303	19	988	SAM	80
11	1182127	1182764	Laos.14	0.698441	12	637	SEA	80
11	1182127	1182858	Gambia.22	0.681763	14	731	AFR	80
11	1182127	1182926	Venezuela.10	1.08379	15	799	SAM	80
11	1182127	1182975	Laos.21	0.891743	16	848	SEA	80
11	1182127	1182975	Venezuela.4	1.24752	16	848	SAM	80
11	1182237	1182975	Gambia.2	1.02102	14	738	AFR	80
11	1196987	1198244	Gambia.2	0.851111	19	1257	AFR	81
11	1196987	1198244	Gambia.22	0.500376	19	1257	AFR	81
11	1196987	1198244	Venezuela	1.00565	19	1257	SAM	81
11	1196987	1199418	Peru.6	0.833754	24	2431	SAM	81
11	1197157	1198244	Gambia.34	0.912084	18	1087	AFR	81
11	1197157	1198244	Venezuela.10	0.792297	18	1087	SAM	81
11	1197157	1198244	Venezuela.4	1.15076	18	1087	SAM	81
11	1197157	1198244	Venezuela.6	1.12669	18	1087	SAM	81
11	1197157	1199698	Peru.4	1.28522	25	2541	SAM	81
11	1197157	1199698	Venezuela.15	0.789993	25	2541	SAM	81
11	1197209	1198244	Venezuela.16	1.29817	17	1035	SAM	81
11	1197272	1198244	Gambia.17	0.961766	16	972	AFR	81
11	1197314	1198244	Laos.14	0.616962	15	930	SEA	81
11	1354198	1354930	Gambia.2	0.694027	9	732	AFR	82
11	1509708	1510682	Gambia.2	0.700915	13	974	AFR	83
11	1509822	1510488	Laos.21	0.736701	10	666	SEA	83
11	1509822	1510682	Peru.6	0.81274	12	860	SAM	83
11	1509858	1510718	Venezuela.16	1.13295	12	860	SAM	83
11	1762998	1763538	Laos.1	-0.484092	8	540	SEA	84
11	1934717	1993998	Venezuela.10	0.965602	409	59281	SAM	85
11	1945779	1966967	Venezuela.3	1.30834	243	21188	SAM	85
11	1950180	1967872	Venezuela.13	1.38007	251	17692	SAM	85
11	1950588	1967618	Gambia.18	1.41211	241	17030	AFR	85
11	1952137	1966108	Gambia.30	0.897085	198	13971	AFR	85
11	1952137	1966366	Gambia.40	1.19755	203	14229	AFR	85
11	1952188	1966308	Malawi.6	0.741921	201	14120	AFR	85
11	1952388	1966366	Gambia.39	0.988583	198	13978	AFR	85
11	1952426	1966078	Malawi	0.764865	191	13652	AFR	85
11	1952426	1966775	Gambia.24	0.741437	202	14349	AFR	85
11	1952426	1966775	Gambia.38	1.22096	202	14349	AFR	85
11	1952468	1966208	Malawi.18	0.866717	193	13740	AFR	85
11	1952468	1966659	Gambia.37	1.06827	199	14191	AFR	85
11	1954903	1955341	Gambia	-0.813577	9	438	AFR	85
11	1954903	1955341	Laos.1	-1.15468	9	438	SEA	85
11	1954903	1955341	Thailand.23	-0.901645	9	438	SEA	85
11	1954941	1955341	Cambodia.14	-1.06356	8	400	SEA	85
11	1954941	1955341	Cambodia.4	-1.01161	8	400	SEA	85
11	1954941	1955341	Gambia.22	-0.702877	8	400	AFR	85
11	1954941	1955341	Laos.16	-1.52852	8	400	SEA	85
11	1954941	1955341	Laos.17	-0.971789	8	400	SEA	85
11	1954941	1955341	Laos.22	-1.39877	8	400	SEA	85
11	1954941	1955341	Laos.23	-1.27174	8	400	SEA	85
11	1954941	1955341	Laos.27	-1.30576	8	400	SEA	85
11	1954941	1955341	Laos.28	-1.5476	8	400	SEA	85
11	1954941	1955341	Laos.7	-1.16807	8	400	SEA	85
11	1954941	1955341	Laos.9	-1.41835	8	400	SEA	85
11	1954941	1955341	Thailand	-1.73396	8	400	SEA	85
11	1954941	1955341	Thailand.1	-1.12856	8	400	SEA	85
11	1954941	1955341	Thailand.10	-1.31249	8	400	SEA	85
11	1954941	1955341	Thailand.11	-1.22542	8	400	SEA	85
11	1954941	1955341	Thailand.12	-1.17283	8	400	SEA	85
11	1954941	1955341	Thailand.14	-1.26517	8	400	SEA	85
11	1954941	1955341	Thailand.17	-1.1442	8	400	SEA	85
11	1954941	1955341	Thailand.18	-0.80656	8	400	SEA	85
11	1954941	1955341	Thailand.2	-1.74688	8	400	SEA	85
11	1954941	1955341	Thailand.20	-0.796024	8	400	SEA	85
11	1954941	1955341	Thailand.22	-0.848638	8	400	SEA	85
11	1954941	1955341	Thailand.24	-0.839333	8	400	SEA	85
11	1954941	1955341	Thailand.28	-1.08032	8	400	SEA	85
11	1954941	1955341	Thailand.29	-1.0902	8	400	SEA	85
11	1959058	1961658	Thailand.16	-0.8695	47	2600	SEA	86
11	1959196	2003128	Cambodia.5	-2.25372	285	43932	SEA	86
11	1967009	2003128	Venezuela.3	0.848013	165	36119	SAM	86
11	1968028	2003128	Venezuela.13	0.833473	152	35100	SAM	86
11	1991328	2001437	Venezuela.7	-3.36421	34	10109	SAM	86
11	2001386	2003128	Cambodia.1	-4.57738	22	1742	SEA	86
11	2001670	2003128	Venezuela.7	-4.95222	20	1458	SAM	86
12	61525	62899	Laos.26	0.765044	18	1374	SEA	87
12	501013	502183	Venezuela.2	1.54581	18	1170	SAM	88
12	501075	502183	Venezuela.6	1.20463	17	1108	SAM	88
12	501215	502183	Venezuela.4	1.37857	14	968	SAM	88
12	501313	502183	Venezuela	1.46506	12	870	SAM	88
12	501427	502183	Venezuela.16	1.50594	10	756	SAM	88
12	501515	502183	Laos.21	1.3223	8	668	SEA	88
12	501515	502183	Peru.4	1.90317	8	668	SAM	88
12	501515	502183	Venezuela.1	0.713633	8	668	SAM	88
12	618733	632967	Laos.6	0.515441	142	14234	SEA	89
12	921292	922362	Venezuela.2	1.12361	15	1070	SAM	90
12	921342	922362	Venezuela.4	0.807737	14	1020	SAM	90
12	921342	922362	Venezuela.6	0.800926	14	1020	SAM	90
12	921572	922362	Peru.4	1.4976	13	790	SAM	90
12	921680	922362	Laos.21	0.928975	11	682	SEA	90
12	921680	922362	Venezuela.15	0.929003	11	682	SAM	90
12	921680	922362	Venezuela.16	1.14129	11	682	SAM	90
12	959541	973353	Cambodia	1.50217	147	13812	SEA	91
12	968980	973353	Cambodia.14	1.28629	44	4373	SEA	91
12	968980	973353	Cambodia.2	0.780373	44	4373	SEA	91
12	968980	973353	Cambodia.4	1.39478	44	4373	SEA	91
12	968980	973353	Thailand	0.790577	44	4373	SEA	91
12	968980	973353	Thailand.10	1.39251	44	4373	SEA	91
12	968980	973353	Thailand.11	2.53782	44	4373	SEA	91
12	968980	973353	Thailand.14	0.837529	44	4373	SEA	91
12	968980	973353	Thailand.15	1.61319	44	4373	SEA	91
12	968980	973353	Thailand.18	1.93533	44	4373	SEA	91
12	968980	973353	Thailand.25	1.51938	44	4373	SEA	91
12	968980	973353	Thailand.26	0.795114	44	4373	SEA	91
12	974371	975474	Cambodia.1	-1.81148	20	1103	SEA	92
12	974371	975474	Cambodia.11	-1.98309	20	1103	SEA	92
12	974371	975474	Cambodia.12	-1.87748	20	1103	SEA	92
12	974371	975474	Cambodia.13	-1.98312	20	1103	SEA	92
12	974371	975474	Cambodia.15	-1.94141	20	1103	SEA	92
12	974371	975474	Cambodia.16	-1.05831	20	1103	SEA	92
12	974371	975474	Cambodia.17	-1.9359	20	1103	SEA	92
12	974371	975474	Cambodia.2	-0.902546	20	1103	SEA	92
12	974371	975474	Cambodia.3	-1.82627	20	1103	SEA	92
12	974371	975474	Cambodia.5	-1.53716	20	1103	SEA	92
12	974371	975474	Cambodia.7	-1.82063	20	1103	SEA	92
12	974371	975474	Cambodia.8	-1.68389	20	1103	SEA	92
12	974371	975474	Gambia	-1.45047	20	1103	AFR	92
12	974371	975474	Gambia.1	-1.40837	20	1103	AFR	92
12	974371	975474	Gambia.15	-1.36249	20	1103	AFR	92
12	974371	975474	Gambia.16	-1.6607	20	1103	AFR	92
12	974371	975474	Gambia.17	-1.40187	20	1103	AFR	92
12	974371	975474	Gambia.18	-2.05865	20	1103	AFR	92
12	974371	975474	Gambia.20	-1.54947	20	1103	AFR	92
12	974371	975474	Gambia.22	-1.51584	20	1103	AFR	92
12	974371	975474	Gambia.23	-1.61403	20	1103	AFR	92
12	974371	975474	Gambia.24	-1.81948	20	1103	AFR	92
12	974371	975474	Gambia.25	-1.80549	20	1103	AFR	92
12	974371	975474	Gambia.26	-1.68824	20	1103	AFR	92
12	974371	975474	Gambia.27	-1.89449	20	1103	AFR	92
12	974371	975474	Gambia.28	-1.57409	20	1103	AFR	92
12	974371	975474	Gambia.29	-1.61015	20	1103	AFR	92
12	974371	975474	Gambia.30	-1.3079	20	1103	AFR	92
12	974371	975474	Gambia.34	-1.46168	20	1103	AFR	92
12	974371	975474	Gambia.36	-1.68557	20	1103	AFR	92
12	974371	975474	Gambia.38	-1.05374	20	1103	AFR	92
12	974371	975474	Gambia.39	-1.85686	20	1103	AFR	92
12	974371	975474	Gambia.40	-1.82221	20	1103	AFR	92
12	974371	975474	Gambia.8	-1.3718	20	1103	AFR	92
12	974371	975474	Laos	-1.68883	20	1103	SEA	92
12	974371	975474	Laos.1	-1.91232	20	1103	SEA	92
12	974371	975474	Laos.11	-1.96306	20	1103	SEA	92
12	974371	975474	Laos.12	-1.93386	20	1103	SEA	92
12	974371	975474	Laos.14	-1.60561	20	1103	SEA	92
12	974371	975474	Laos.15	-1.86977	20	1103	SEA	92
12	974371	975474	Laos.16	-2.0532	20	1103	SEA	92
12	974371	975474	Laos.17	-1.96598	20	1103	SEA	92
12	974371	975474	Laos.18	-1.97055	20	1103	SEA	92
12	974371	975474	Laos.20	-1.71893	20	1103	SEA	92
12	974371	975474	Laos.21	-1.24666	20	1103	SEA	92
12	974371	975474	Laos.22	-1.93555	20	1103	SEA	92
12	974371	975474	Laos.23	-1.84668	20	1103	SEA	92
12	974371	975474	Laos.24	-1.8661	20	1103	SEA	92
12	974371	975474	Laos.25	-1.89843	20	1103	SEA	92
12	974371	975474	Laos.26	-1.93569	20	1103	SEA	92
12	974371	975474	Laos.27	-1.95089	20	1103	SEA	92
12	974371	975474	Laos.28	-1.90385	20	1103	SEA	92
12	974371	975474	Laos.29	-1.54816	20	1103	SEA	92
12	974371	975474	Laos.31	-1.54686	20	1103	SEA	92
12	974371	975474	Laos.32	-1.46885	20	1103	SEA	92
12	974371	975474	Laos.33	-2.00277	20	1103	SEA	92
12	974371	975474	Laos.34	-1.98518	20	1103	SEA	92
12	974371	975474	Laos.5	-1.87615	20	1103	SEA	92
12	974371	975474	Laos.6	-1.75751	20	1103	SEA	92
12	974371	975474	Laos.7	-1.78431	20	1103	SEA	92
12	974371	975474	Laos.9	-2.03061	20	1103	SEA	92
12	974371	975474	Malawi	-1.23417	20	1103	AFR	92
12	974371	975474	Malawi.1	-1.42363	20	1103	AFR	92
12	974371	975474	Malawi.11	-1.44466	20	1103	AFR	92
12	974371	975474	Malawi.12	-1.2901	20	1103	AFR	92
12	974371	975474	Malawi.15	-1.46171	20	1103	AFR	92
12	974371	975474	Malawi.16	-1.53318	20	1103	AFR	92
12	974371	975474	Malawi.18	-1.62421	20	1103	AFR	92
12	974371	975474	Malawi.2	-1.46872	20	1103	AFR	92
12	974371	975474	Malawi.22	-1.86015	20	1103	AFR	92
12	974371	975474	Malawi.3	-1.72702	20	1103	AFR	92
12	974371	975474	Malawi.4	-1.72884	20	1103	AFR	92
12	974371	975474	Malawi.5	-1.63436	20	1103	AFR	92
12	974371	975474	Malawi.6	-1.60466	20	1103	AFR	92
12	974371	975474	Malawi.7	-1.66069	20	1103	AFR	92
12	974371	975474	Malawi.8	-1.6232	20	1103	AFR	92
12	974371	975474	Peru.4	-1.54107	20	1103	SAM	92
12	974371	975474	Peru.6	-1.66996	20	1103	SAM	92
12	974371	975474	Thailand	-0.932527	20	1103	SEA	92
12	974371	975474	Thailand.11	0.874713	20	1103	SEA	92
12	974371	975474	Thailand.13	-0.952131	20	1103	SEA	92
12	974371	975474	Thailand.14	-0.945913	20	1103	SEA	92
12	974371	975474	Thailand.16	-1.53553	20	1103	SEA	92
12	974371	975474	Thailand.17	-0.870732	20	1103	SEA	92
12	974371	975474	Thailand.20	-0.878652	20	1103	SEA	92
12	974371	975474	Thailand.22	-1.51938	20	1103	SEA	92
12	974371	975474	Thailand.23	-0.855551	20	1103	SEA	92
12	974371	975474	Thailand.24	-1.68232	20	1103	SEA	92
12	974371	975474	Thailand.29	-1.67054	20	1103	SEA	92
12	974371	975474	Venezuela	-1.32645	20	1103	SAM	92
12	974371	975474	Venezuela.1	-1.61454	20	1103	SAM	92
12	974371	975474	Venezuela.10	-1.67809	20	1103	SAM	92
12	974371	975474	Venezuela.13	-1.7553	20	1103	SAM	92
12	974371	975474	Venezuela.15	-1.65036	20	1103	SAM	92
12	974371	975474	Venezuela.16	-1.21102	20	1103	SAM	92
12	974371	975474	Venezuela.3	-1.49229	20	1103	SAM	92
12	974371	975474	Venezuela.4	-1.15743	20	1103	SAM	92
12	974371	975474	Venezuela.6	-1.25557	20	1103	SAM	92
12	974371	975474	Venezuela.7	-1.89212	20	1103	SAM	92
12	974371	975474	Venezuela.9	-1.84267	20	1103	SAM	92
12	974541	975474	Laos.13	-1.89075	18	933	SEA	92
12	976790	977845	Cambodia	1.6329	13	1055	SEA	93
12	976790	977845	Cambodia.4	1.30371	13	1055	SEA	93
12	976790	977845	Thailand.10	1.0102	13	1055	SEA	93
12	976790	977845	Thailand.14	0.700606	13	1055	SEA	93
12	976790	977845	Thailand.15	1.38557	13	1055	SEA	93
12	976790	977845	Thailand.25	1.37206	13	1055	SEA	93
12	976790	981476	Cambodia.14	0.925366	17	4686	SEA	93
12	988893	991209	Gambia.30	0.910101	43	2316	AFR	94
12	1078722	1081793	Venezuela.16	0.784672	13	3071	SAM	95
12	1259974	1261774	Laos.15	0.555172	29	1800	SEA	96
12	1259974	1261844	Gambia.29	0.737649	30	1870	AFR	96
12	1259974	1261886	Laos.27	0.676467	31	1912	SEA	96
12	1259974	1261976	Laos.12	0.592307	33	2002	SEA	96
12	1260204	1261774	Cambodia.12	0.68937	28	1570	SEA	96
12	1260204	1261774	Cambodia.15	0.781382	28	1570	SEA	96
12	1260204	1261774	Thailand.10	0.577933	28	1570	SEA	96
12	1260204	1261774	Thailand.15	0.66574	28	1570	SEA	96
12	1260204	1261844	Cambodia.13	0.74819	29	1640	SEA	96
12	1260204	1261844	Gambia.30	0.945211	29	1640	AFR	96
12	1260204	1261886	Laos.6	0.510142	30	1682	SEA	96
12	1260300	1261844	Cambodia.16	0.628757	28	1544	SEA	96
12	1260300	1261844	Laos.22	0.818612	28	1544	SEA	96
12	1260300	1261886	Laos.26	0.715034	29	1586	SEA	96
12	1260300	1261886	Laos.9	0.787269	29	1586	SEA	96
12	1260392	1261886	Cambodia.17	0.541267	27	1494	SEA	96
12	1260392	1261944	Laos.16	0.79953	28	1552	SEA	96
12	1260804	1261944	Laos.11	0.906961	20	1140	SEA	96
12	1336654	1337854	Laos.21	0.881696	8	1200	SEA	97
12	1359123	1359544	Gambia.34	0.7965	9	421	AFR	98
12	1359123	1359544	Laos.21	0.802546	9	421	SEA	98
12	1359123	1359544	Peru.4	1.4428	9	421	SAM	98
12	1359123	1359544	Venezuela	0.903882	9	421	SAM	98
12	1359123	1359544	Venezuela.10	0.792252	9	421	SAM	98
12	1359123	1359544	Venezuela.16	1.17502	9	421	SAM	98
12	1359123	1359544	Venezuela.2	1.41554	9	421	SAM	98
12	1359123	1359544	Venezuela.6	1.02393	9	421	SAM	98
12	1359167	1359544	Venezuela.4	1.2551	8	377	SAM	98
12	1664534	1665074	Venezuela.16	0.971054	9	540	SAM	99
12	1773178	1775779	Venezuela.16	0.802217	10	2601	SAM	100
12	1877692	1879788	Venezuela.16	0.773175	29	2096	SAM	101
12	1925742	1926521	Peru.6	0.944129	10	779	SAM	102
12	1994978	1996930	Peru.4	0.896154	25	1952	SAM	103
12	1995399	2000071	Cambodia.15	0.731715	71	4672	SEA	103
12	1995399	2000421	Laos.33	0.987857	77	5022	SEA	103
12	1995583	1996894	Venezuela.16	0.869306	15	1311	SAM	103
12	2023462	2023946	Venezuela.16	1.17371	8	484	SAM	104
12	2023462	2024480	Peru.6	0.854924	11	1018	SAM	104
12	2159883	2199471	Venezuela	-1.57951	87	39588	SAM	105
12	2159883	2199471	Venezuela.6	-1.35002	87	39588	SAM	105
12	2173982	2199471	Gambia.36	-0.727615	21	25489	AFR	105
12	2175383	2175967	Malawi.22	-0.922323	10	584	AFR	105
12	2175383	2199471	Cambodia.1	-1.31492	14	24088	SEA	105
12	2175383	2199471	Cambodia.15	-1.02012	14	24088	SEA	105
12	2175383	2199471	Gambia.17	-0.735551	14	24088	AFR	105
12	2175383	2199471	Gambia.26	-0.89234	14	24088	AFR	105
12	2175383	2199471	Gambia.27	-1.08455	14	24088	AFR	105
12	2175383	2199471	Gambia.28	-0.854023	14	24088	AFR	105
12	2175383	2199471	Gambia.34	-0.842076	14	24088	AFR	105
12	2175383	2199471	Gambia.37	-1.16047	14	24088	AFR	105
12	2175383	2199471	Gambia.38	-1.0492	14	24088	AFR	105
12	2175383	2199471	Laos.18	-1.04227	14	24088	SEA	105
12	2175383	2199471	Malawi.3	-0.8666	14	24088	AFR	105
12	2175383	2199471	Venezuela.10	-0.715612	14	24088	SAM	105
12	2175383	2199471	Venezuela.13	-1.11527	14	24088	SAM	105
12	2175383	2199471	Venezuela.3	-0.880039	14	24088	SAM	105
12	2175532	2199471	Gambia.40	-1.33636	13	23939	AFR	105
13	73904	79273	Laos.13	-2.84369	16	5369	SEA	106
13	104007	105812	Malawi.18	1.10618	28	1805	AFR	107
13	104263	105812	Malawi.8	0.967861	23	1549	AFR	107
13	110177	113586	Venezuela.4	0.96208	13	3409	SAM	108
13	112746	113586	Peru.6	0.964144	12	840	SAM	108
13	112746	113586	Venezuela.16	0.984799	12	840	SAM	108
13	112746	113586	Venezuela.6	0.934334	12	840	SAM	108
13	112746	113736	Peru.4	1.2057	14	990	SAM	108
13	112746	121725	Venezuela.2	0.996654	18	8979	SAM	108
13	112896	113586	Venezuela	0.907996	11	690	SAM	108
13	112946	113586	Gambia.2	0.845658	10	640	AFR	108
13	137954	139038	Peru.4	0.963113	15	1084	SAM	109
13	742434	743438	Venezuela.16	1.03586	18	1004	SAM	110
13	742488	743319	Venezuela.15	0.764741	15	831	SAM	110
13	790429	791320	Peru.4	0.991711	14	891	SAM	111
13	961289	962570	Laos.21	0.866776	16	1281	SEA	112
13	961289	962570	Venezuela.2	1.18598	16	1281	SAM	112
13	961431	962570	Peru.4	1.25166	15	1139	SAM	112
13	961431	962570	Venezuela	0.827972	15	1139	SAM	112
13	961431	962570	Venezuela.15	0.912059	15	1139	SAM	112
13	961431	962570	Venezuela.16	1.28325	15	1139	SAM	112
13	961431	962570	Venezuela.4	0.98839	15	1139	SAM	112
13	961431	962570	Venezuela.6	1.00861	15	1139	SAM	112
13	961660	962424	Gambia.34	0.973817	10	764	AFR	112
13	961782	962678	Gambia.2	0.799803	11	896	AFR	112
13	1028467	1028909	Venezuela.2	1.28983	8	442	SAM	113
13	1028467	1028979	Gambia.2	0.876685	9	512	AFR	113
13	1028467	1028979	Gambia.34	0.744968	9	512	AFR	113
13	1099450	1099819	Gambia.17	0.917351	8	369	AFR	114
13	1099450	1099819	Gambia.34	0.984302	8	369	AFR	114
13	1099450	1099819	Venezuela.15	1.19599	8	369	SAM	114
13	1099450	1099819	Venezuela.16	2.01737	8	369	SAM	114
13	1099450	1099887	Venezuela.2	1.27629	9	437	SAM	114
13	1099450	1100039	Peru.4	1.3008	12	589	SAM	114
13	1136224	1136983	Laos.6	-0.819873	8	759	SEA	115
13	1424351	1425336	Cambodia.13	-3.17034	21	985	SEA	116
13	1424351	1425336	Thailand.12	-2.78088	21	985	SEA	116
13	1424351	1425336	Thailand.23	-2.16073	21	985	SEA	116
13	1424351	1425336	Thailand.24	-2.41346	21	985	SEA	116
13	1424351	1428881	Cambodia.11	-2.86099	23	4530	SEA	116
13	1424351	1428881	Thailand.1	-1.68365	23	4530	SEA	116
13	1424351	1428881	Thailand.17	-3.48924	23	4530	SEA	116
13	1424351	1428881	Thailand.18	-3.08725	23	4530	SEA	116
13	1424351	1428881	Thailand.21	-2.64923	23	4530	SEA	116
13	1424351	1428881	Thailand.27	-2.84681	23	4530	SEA	116
13	1424351	1430263	Cambodia.12	-3.96584	48	5912	SEA	116
13	1424351	1430263	Laos.17	-4.02575	48	5912	SEA	116
13	1424351	1430263	Thailand.26	-3.48412	48	5912	SEA	116
13	1424385	1425336	Thailand.28	-2.6942	20	951	SEA	116
13	1424385	1428881	Thailand	-1.82509	22	4496	SEA	116
13	1424385	1428881	Thailand.2	-2.45239	22	4496	SEA	116
13	1424385	1428881	Thailand.25	-2.2268	22	4496	SEA	116
13	1425396	1430263	Cambodia.13	-4.71138	27	4867	SEA	116
13	1425396	1430263	Thailand.12	-4.13452	27	4867	SEA	116
13	1425396	1430263	Thailand.23	-3.73075	27	4867	SEA	116
13	1425396	1430263	Thailand.24	-3.87019	27	4867	SEA	116
13	1425396	1430263	Thailand.28	-4.10753	27	4867	SEA	116
13	1428971	1430263	Cambodia.11	-4.79255	25	1292	SEA	116
13	1428971	1430263	Thailand	-4.06872	25	1292	SEA	116
13	1428971	1430263	Thailand.1	-2.67968	25	1292	SEA	116
13	1428971	1430263	Thailand.17	-4.57968	25	1292	SEA	116
13	1428971	1430263	Thailand.18	-4.24543	25	1292	SEA	116
13	1428971	1430263	Thailand.2	-4.48067	25	1292	SEA	116
13	1428971	1430263	Thailand.21	-3.97212	25	1292	SEA	116
13	1428971	1430263	Thailand.25	-3.5507	25	1292	SEA	116
13	1428971	1430263	Thailand.27	-4.08972	25	1292	SEA	116
13	1429217	1429775	Gambia	-2.4502	12	558	AFR	116
13	1429217	1429775	Gambia.1	-2.44421	12	558	AFR	116
13	1429217	1429775	Gambia.15	-2.58421	12	558	AFR	116
13	1429217	1429775	Gambia.16	-2.39859	12	558	AFR	116
13	1429217	1429775	Gambia.17	-1.8971	12	558	AFR	116
13	1429217	1429775	Gambia.18	-3.17778	12	558	AFR	116
13	1429217	1429775	Gambia.2	-1.21842	12	558	AFR	116
13	1429217	1429775	Gambia.20	-2.62566	12	558	AFR	116
13	1429217	1429775	Gambia.21	-3.1453	12	558	AFR	116
13	1429217	1429775	Gambia.22	-2.32442	12	558	AFR	116
13	1429217	1429775	Gambia.23	-2.33084	12	558	AFR	116
13	1429217	1429775	Gambia.25	-3.12826	12	558	AFR	116
13	1429217	1429775	Gambia.26	-2.46665	12	558	AFR	116
13	1429217	1429775	Gambia.27	-3.26008	12	558	AFR	116
13	1429217	1429775	Gambia.28	-2.4093	12	558	AFR	116
13	1429217	1429775	Gambia.29	-2.22047	12	558	AFR	116
13	1429217	1429775	Gambia.30	-2.29381	12	558	AFR	116
13	1429217	1429775	Gambia.37	-2.58755	12	558	AFR	116
13	1429217	1429775	Gambia.38	-1.7005	12	558	AFR	116
13	1429217	1429775	Gambia.39	-2.33992	12	558	AFR	116
13	1429217	1429775	Gambia.40	-2.56465	12	558	AFR	116
13	1429217	1429775	Gambia.8	-1.54485	12	558	AFR	116
13	1429217	1429775	Malawi	-2.67226	12	558	AFR	116
13	1429217	1429775	Malawi.1	-2.94386	12	558	AFR	116
13	1429217	1429775	Malawi.11	-2.95876	12	558	AFR	116
13	1429217	1429775	Malawi.12	-2.77448	12	558	AFR	116
13	1429217	1429775	Malawi.18	-2.92604	12	558	AFR	116
13	1429217	1429775	Malawi.2	-3.05077	12	558	AFR	116
13	1429217	1429775	Malawi.22	-3.62193	12	558	AFR	116
13	1429217	1429775	Malawi.4	-2.45578	12	558	AFR	116
13	1429217	1429775	Malawi.5	-1.80722	12	558	AFR	116
13	1429217	1429775	Malawi.7	-3.18198	12	558	AFR	116
13	1429217	1429775	Malawi.8	-3.29917	12	558	AFR	116
13	1645044	1645659	Peru.4	1.26398	10	615	SAM	117
13	1667337	1668139	Peru.4	1.23789	11	802	SAM	118
13	1667337	1668139	Venezuela.16	0.833874	11	802	SAM	118
13	2549816	2550386	Laos.1	0.614109	8	570	SEA	119
13	2808575	2830087	Venezuela.3	-0.880801	15	21512	SAM	120
13	2808631	2839020	Peru.4	-2.11192	77	30389	SAM	120
13	2808631	2839020	Venezuela.13	-2.61574	77	30389	SAM	120
13	2808631	2839020	Venezuela.16	-1.49747	77	30389	SAM	120
13	2808631	2840723	Venezuela.10	-2.68705	79	32092	SAM	120
13	2808631	2853461	Venezuela	-1.59628	91	44830	SAM	120
13	2830153	2839020	Venezuela.3	-1.95389	63	8867	SAM	120
13	2830153	2839020	Venezuela.4	-1.72769	63	8867	SAM	120
13	2830153	2853461	Venezuela.6	-1.57124	77	23308	SAM	120
13	2840723	2853461	Laos.1	0.702959	13	12738	SEA	120
13	2840723	2853461	Laos.15	0.781266	13	12738	SEA	120
13	2841457	2853461	Cambodia.12	0.924463	12	12004	SEA	120
13	2841457	2853461	Cambodia.17	0.726241	12	12004	SEA	120
13	2841457	2853461	Laos.11	0.860002	12	12004	SEA	120
13	2841457	2853461	Laos.7	0.773144	12	12004	SEA	120
13	2841457	2853461	Venezuela.9	0.687666	12	12004	SAM	120
13	2852663	2853461	Cambodia	0.977403	11	798	SEA	120
13	2852663	2853461	Cambodia.11	0.903072	11	798	SEA	120
13	2852663	2853461	Cambodia.13	1.02461	11	798	SEA	120
13	2852663	2853461	Cambodia.14	1.03243	11	798	SEA	120
13	2852663	2853461	Cambodia.16	0.886193	11	798	SEA	120
13	2852663	2853461	Cambodia.2	0.80363	11	798	SEA	120
13	2852663	2853461	Cambodia.4	0.748106	11	798	SEA	120
13	2852663	2853461	Cambodia.5	0.680994	11	798	SEA	120
13	2852663	2853461	Cambodia.7	0.909932	11	798	SEA	120
13	2852663	2853461	Cambodia.8	0.716978	11	798	SEA	120
13	2852663	2853461	Gambia.15	0.830837	11	798	AFR	120
13	2852663	2853461	Gambia.16	0.846587	11	798	AFR	120
13	2852663	2853461	Gambia.20	0.733429	11	798	AFR	120
13	2852663	2853461	Gambia.21	1.04597	11	798	AFR	120
13	2852663	2853461	Gambia.22	0.782264	11	798	AFR	120
13	2852663	2853461	Gambia.24	0.860555	11	798	AFR	120
13	2852663	2853461	Gambia.29	0.904084	11	798	AFR	120
13	2852663	2853461	Gambia.30	0.876167	11	798	AFR	120
13	2852663	2853461	Laos.12	0.849054	11	798	SEA	120
13	2852663	2853461	Laos.13	0.861363	11	798	SEA	120
13	2852663	2853461	Laos.16	0.925992	11	798	SEA	120
13	2852663	2853461	Laos.17	0.925393	11	798	SEA	120
13	2852663	2853461	Laos.20	0.952955	11	798	SEA	120
13	2852663	2853461	Laos.22	1.00002	11	798	SEA	120
13	2852663	2853461	Laos.23	0.866568	11	798	SEA	120
13	2852663	2853461	Laos.25	0.79909	11	798	SEA	120
13	2852663	2853461	Laos.27	0.922243	11	798	SEA	120
13	2852663	2853461	Laos.28	0.908704	11	798	SEA	120
13	2852663	2853461	Laos.29	0.994919	11	798	SEA	120
13	2852663	2853461	Laos.31	0.799913	11	798	SEA	120
13	2852663	2853461	Laos.34	1.03885	11	798	SEA	120
13	2852663	2853461	Laos.6	0.782891	11	798	SEA	120
13	2852663	2853461	Laos.9	1.03313	11	798	SEA	120
13	2852663	2853461	Malawi.1	0.879082	11	798	AFR	120
13	2852663	2853461	Malawi.18	0.882649	11	798	AFR	120
13	2852663	2853461	Malawi.2	0.879422	11	798	AFR	120
13	2852663	2853461	Malawi.4	0.872609	11	798	AFR	120
13	2852663	2853461	Malawi.5	0.733065	11	798	AFR	120
13	2852663	2853461	Malawi.6	0.817234	11	798	AFR	120
13	2852663	2853461	Malawi.7	0.79069	11	798	AFR	120
13	2852663	2853461	Thailand	0.809871	11	798	SEA	120
13	2852663	2853461	Thailand.1	0.944412	11	798	SEA	120
13	2852663	2853461	Thailand.10	0.773894	11	798	SEA	120
13	2852663	2853461	Thailand.11	0.746733	11	798	SEA	120
13	2852663	2853461	Thailand.12	0.814059	11	798	SEA	120
13	2852663	2853461	Thailand.13	0.889362	11	798	SEA	120
13	2852663	2853461	Thailand.14	0.732766	11	798	SEA	120
13	2852663	2853461	Thailand.15	0.751186	11	798	SEA	120
13	2852663	2853461	Thailand.16	0.744242	11	798	SEA	120
13	2852663	2853461	Thailand.17	0.73267	11	798	SEA	120
13	2852663	2853461	Thailand.18	0.840629	11	798	SEA	120
13	2852663	2853461	Thailand.2	0.758076	11	798	SEA	120
13	2852663	2853461	Thailand.20	0.875921	11	798	SEA	120
13	2852663	2853461	Thailand.21	0.850497	11	798	SEA	120
13	2852663	2853461	Thailand.22	1.11651	11	798	SEA	120
13	2852663	2853461	Thailand.23	0.890057	11	798	SEA	120
13	2852663	2853461	Thailand.24	0.834159	11	798	SEA	120
13	2852663	2853461	Thailand.26	0.929778	11	798	SEA	120
13	2852663	2853461	Thailand.27	0.953662	11	798	SEA	120
13	2852663	2853461	Thailand.28	0.884833	11	798	SEA	120
13	2852663	2853461	Venezuela.7	0.880135	11	798	SAM	120
13	2852765	2853461	Thailand.30	1.17262	9	696	SEA	120
13	2852811	2853461	Thailand.33	0.574843	8	650	SEA	120
14	95773	96510	Cambodia.1	-0.669581	9	737	SEA	121
14	128121	129839	Peru.4	1.20899	17	1718	SAM	122
14	210323	210930	Thailand.29	0.530028	9	607	SEA	123
14	293459	298762	Venezuela.1	0.91429	49	5303	SAM	124
14	293459	298762	Venezuela.15	0.839086	49	5303	SAM	124
14	756397	758452	Venezuela.4	1.22864	11	2055	SAM	125
14	757171	758420	Gambia.17	0.797392	9	1249	AFR	125
14	757171	758452	Peru.4	1.89827	10	1281	SAM	125
14	757171	758452	Venezuela	1.15994	10	1281	SAM	125
14	757171	758452	Venezuela.2	1.59482	10	1281	SAM	125
14	757171	758452	Venezuela.6	1.35501	10	1281	SAM	125
14	757171	761201	Venezuela.15	0.658884	31	4030	SAM	125
14	985857	986879	Peru.4	1.36017	13	1022	SAM	126
14	985907	986833	Venezuela.2	1.44481	11	926	SAM	126
14	986077	986833	Gambia.17	0.885975	10	756	AFR	126
14	986077	986833	Venezuela	1.00805	10	756	SAM	126
14	986077	986879	Venezuela.10	0.74121	11	802	SAM	126
14	986077	986879	Venezuela.16	1.675	11	802	SAM	126
14	1174509	1175258	Venezuela.16	0.994849	9	749	SAM	127
14	1197468	1198484	Laos.1	0.414016	15	1016	SEA	128
14	1276396	1277136	Peru.4	1.02022	10	740	SAM	129
14	1948346	1949358	Gambia.2	0.744045	16	1012	AFR	130
14	1948444	1949358	Gambia.17	0.759473	14	914	AFR	130
14	1948480	1949462	Peru.4	1.16072	15	982	SAM	130
14	1948640	1949358	Venezuela.16	1.13341	12	718	SAM	130
14	1948680	1949326	Cambodia.5	0.500219	10	646	SEA	130
14	1975171	1976138	Gambia.34	0.748298	17	967	AFR	131
14	1975277	1976205	Peru.4	1.06532	17	928	SAM	131
14	1975313	1976138	Venezuela	0.813438	15	825	SAM	131
14	1975313	1976205	Gambia.2	0.725417	16	892	AFR	131
14	1975377	1976138	Gambia.17	0.719583	14	761	AFR	131
14	2071053	2071500	Cambodia.11	0.592059	8	447	SEA	132
14	2151804	2152634	Venezuela.15	0.982404	12	830	SAM	133
14	2151804	2152634	Venezuela.16	1.2427	12	830	SAM	133
14	2151804	2152894	Peru.4	1.40717	14	1090	SAM	133
14	2151804	2152894	Venezuela.6	0.875974	14	1090	SAM	133
14	2269307	2269881	Venezuela.15	0.913123	8	574	SAM	134
14	2269307	2269966	Laos.21	0.820482	10	659	SEA	134
14	2269307	2269966	Venezuela.16	1.00318	10	659	SAM	134
14	2269307	2269966	Venezuela.6	0.933284	10	659	SAM	134
14	2269307	2270365	Peru.4	0.920853	14	1058	SAM	134
14	2559394	2560076	Malawi.12	0.719535	14	682	AFR	135
14	2559436	2560230	Gambia.36	0.860312	16	794	AFR	135
14	2559436	2561156	Laos	0.809023	21	1720	SEA	135
14	2559476	2559944	Malawi.11	0.795163	9	468	AFR	135
14	2559476	2560186	Malawi.8	0.797185	14	710	AFR	135
14	2759302	2761303	Venezuela.6	1.11781	24	2001	SAM	136
14	3053270	3055208	Peru.4	0.902759	27	1938	SAM	137
14	3053334	3054047	Venezuela	0.954822	9	713	SAM	137
14	3139101	3140661	Thailand.23	-2.00072	28	1560	SEA	138
14	3139101	3142475	Cambodia.11	-2.57059	40	3374	SEA	138
14	3139101	3142475	Gambia.8	-0.904182	40	3374	AFR	138
14	3139101	3142475	Venezuela.1	-1.60153	40	3374	SAM	138
14	3139101	3142507	Laos.20	-2.0428	41	3406	SEA	138
14	3139101	3142565	Venezuela.15	-1.22388	42	3464	SAM	138
14	3139101	3144011	Cambodia.12	-3.37528	69	4910	SEA	138
14	3139101	3144011	Cambodia.7	-3.2546	69	4910	SEA	138
14	3139101	3144011	Gambia.21	-3.34649	69	4910	AFR	138
14	3139101	3144011	Gambia.23	-1.8445	69	4910	AFR	138
14	3139101	3144011	Venezuela.7	-3.51573	69	4910	SAM	138
14	3139145	3140765	Peru.4	-1.15158	29	1620	SAM	138
14	3139145	3144011	Cambodia	-3.70388	68	4866	SEA	138
14	3139145	3144011	Gambia.30	-2.20246	68	4866	AFR	138
14	3142038	3144011	Malawi.15	-1.45092	35	1973	AFR	138
14	3142194	3144011	Gambia.17	-1.52907	32	1817	AFR	138
14	3142507	3144011	Cambodia.11	-3.72303	29	1504	SEA	138
14	3142507	3144011	Gambia.15	-2.55173	29	1504	AFR	138
14	3142507	3144011	Gambia.16	-2.70649	29	1504	AFR	138
14	3142507	3144011	Gambia.34	-1.1061	29	1504	AFR	138
14	3142507	3144011	Gambia.8	-1.76766	29	1504	AFR	138
14	3142507	3144011	Peru.4	-2.02886	29	1504	SAM	138
14	3142507	3144011	Venezuela.1	-2.55739	29	1504	SAM	138
14	3142507	3144011	Venezuela.16	-1.4563	29	1504	SAM	138
14	3142507	3144011	Venezuela.4	-1.45135	29	1504	SAM	138
14	3142565	3144011	Laos.20	-3.15325	28	1446	SEA	138
14	3142619	3143725	Venezuela.2	-1.31477	21	1106	SAM	138
14	3142619	3144011	Venezuela.15	-2.27627	27	1392	SAM	138
14	3169143	3169792	Venezuela.15	-1.48605	14	649	SAM	139
14	3169143	3170367	Venezuela.1	-1.19101	21	1224	SAM	139
14	3169204	3169754	Laos.34	-1.8615	12	550	SEA	139
14	3193663	3194098	Cambodia.17	-1.56149	10	435	SEA	140
14	3193663	3194098	Cambodia.4	-1.55825	10	435	SEA	140
14	3193663	3194098	Laos.20	-1.55842	10	435	SEA	140
14	3193663	3194098	Laos.24	-1.73734	10	435	SEA	140
14	3193663	3194098	Laos.29	-1.57438	10	435	SEA	140
14	3193663	3194098	Malawi.2	-2.20814	10	435	AFR	140
14	3193663	3194098	Thailand.22	-1.53125	10	435	SEA	140
14	3193663	3194353	Gambia.37	-1.66482	11	690	AFR	140
14	3193663	3194353	Malawi.3	-1.81314	11	690	AFR	140
14	3193663	3194449	Cambodia.16	-1.16381	13	786	SEA	140
14	3193663	3194449	Cambodia.5	-1.55554	13	786	SEA	140
14	3193663	3194449	Gambia.1	-1.25283	13	786	AFR	140
14	3193663	3194449	Thailand.11	-1.7635	13	786	SEA	140
14	3193663	3194449	Thailand.23	-1.53982	13	786	SEA	140
14	3193663	3194491	Malawi.1	-1.98923	14	828	AFR	140
14	3193663	3194491	Malawi.6	-1.70033	14	828	AFR	140
14	3193764	3194401	Malawi.5	-1.3551	10	637	AFR	140
14	3193764	3194401	Malawi.7	-1.88043	10	637	AFR	140
14	3193764	3194449	Gambia.38	-1.29194	11	685	AFR	140
14	3193764	3194491	Malawi	-1.75065	12	727	AFR	140
14	3193864	3194449	Cambodia.3	-2.29318	9	585	SEA	140
14	3193864	3194449	Gambia.27	-2.26971	9	585	AFR	140
14	3193864	3194449	Thailand.10	-2.37247	9	585	SEA	140
14	3193864	3194449	Thailand.15	-2.13302	9	585	SEA	140
14	3232997	3235974	Gambia.29	0.672705	24	2977	AFR	141
14	3254094	3260859	Thailand.11	-1.84895	37	6765	SEA	142
